# Supplementary material for: Longitudinal single-subject neuroimaging study reveals effects of daily environmental, physiological, and lifestyle factors on functional brain connectivity
Source: PLoS Biol. 2024 Oct 8;22(10):e3002797. doi: 10.1371/journal.pbio.3002797 (PMC11460715; doi:10.1371/journal.pbio.3002797)
Supplement: S1 Table — Each device provides streams of signals that we use to understand the subject’s fluctuations in functional brain connectivity, physiology, behavior, mental states, and cognition. We monitor the subject under laboratory conditions (MRI scanner) and in her own environment. (XLSX) [file pbio.3002797.s044.xlsx]

## Sheet: S-1 Table
Dimension	Condition	Device	Measurement
Brain measurements	Laboratory	MRI	Structural image
			Functional image
			Diffusion image
Physiology		Eye-tracker	Pupil movement
		BIOPAC	Heart and breathing rate
	Own environment	Smartband	Heart rate
			Heart rate variability
Behavior		Smartring	Sleep
			Activity
		Smartphone	GPS location
			Screen on/off events
			Calls
			SMS
			Battery
Mental state			EMA
		Computer	Questionnaires
Cognition			PVT
			N-back
