# Supplementary material for: Longitudinal single-subject neuroimaging study reveals effects of daily environmental, physiological, and lifestyle factors on functional brain connectivity
Source: PLoS Biol. 2024 Oct 8;22(10):e3002797. doi: 10.1371/journal.pbio.3002797 (PMC11460715; doi:10.1371/journal.pbio.3002797)
Supplement: S2 Table — The subject is encouraged to answer these questions every day. There are questions asked exclusively in the morning and evening, whereas other questions are asked at random times during the day and along with the morning and evening questions. (XLSX) [file pbio.3002797.s045.xlsx]

## Sheet: S-2 Table
Time of the day	Question	Type
morning	Did you sleep well?	Single choice
morning	Did you have bad dreams?	Single choice
morning	Do you feel well-rested?	single choice
random	Right now I feel Active	Likert scale
random	Right now I feel Determined	Likert scale
random	Right now I feel Attentive	Likert scale
random	Right now I feel Inspired	Likert scale
random	Right now I feel Alert	Likert scale
random	Right now I feel Afraid	Likert scale
random	Right now I feel Nervous	Likert scale
random	Right now I feel Upset	Likert scale
random	Right now I feel Hostile	Likert scale
random	Right now I feel Ashamed	Likert scale
random	Right now I feel Stressed	Likert scale
random	Right now I feel pain	Likert scale
evening	Today, I have been in touch with other people	Single choice
evening	Have you consumed any glasses/shots/pints of alcohol today?	Single choice
evening	Have you consumed any cups of coffee/tea today?	Single choice
evening	Have you used any intoxicating substances today?	Single choice
evening	Have you exercised today?	Single choice
evening	Were you menstruating today?	Single choice
