# Supplementary material for: Longitudinal single-subject neuroimaging study reveals effects of daily environmental, physiological, and lifestyle factors on functional brain connectivity
Source: PLoS Biol. 2024 Oct 8;22(10):e3002797. doi: 10.1371/journal.pbio.3002797 (PMC11460715; doi:10.1371/journal.pbio.3002797)
Supplement: S3 Table — (XLSX) [file pbio.3002797.s046.xlsx]

## Sheet: S-3 Table
Factor	Variable
sleep	Total sleep duration, awake time, restless sleep
activity	Steps, inactive time
mood	Mean positive affect, standard deviation of the positive affect values, mean negative affect, mean stress level, mean pain level
physiology	Mean respiratory rate, minimum respiratory rate, maximum respiratory rate, mean heart rate variability, minimum heart rate variability, maximum heart rate variability
