# Supplementary material for: Longitudinal single-subject neuroimaging study reveals effects of daily environmental, physiological, and lifestyle factors on functional brain connectivity
Source: PLoS Biol. 2024 Oct 8;22(10):e3002797. doi: 10.1371/journal.pbio.3002797 (PMC11460715; doi:10.1371/journal.pbio.3002797)
Supplement: S4 Table — For each link, we list only the external factor which yielded significance, along with its standardized β value. We also list the linked nodes in MNI coordinates and their networks according to the set1 from Seitzman and colleagues [158]. Stable links across different analyses are shown by an asterisk (*). Unprocessed study data can be found in the Zenodo data set release [175]. Processed results derived from the study data are accessible in the GIT repository [176], under the results folder. (XLSX) [file pbio.3002797.s047.xlsx]

## Sheet: S-4 Table
external factor	β	p-value	X1	Y1	Z1	Network1	X2	Y2	Z2	Network2
restless sleep	-0.7	<0.01	-45.79	-60.69	20.85	default mode	23.33	33.07	47.68	default mode
restless sleep *	-0.86	<0.01	13.08	29.99	58.65	default mode	49.26	35.47	-12.2	default mode
restless sleep *	-0.66	<0.01	49.26	35.47	-12.2	default mode	52.04	-59.37	35.52	default mode
restless sleep	-0.8	<0.01	-45.1	-31.85	46.63	somatomotor	52.16	-2.43	-16.4	default mode
restless sleep *	0.8	<0.01	-40.5	-75.27	25.8	default mode	32	-49	-51	cingulo opercular
