# Supplementary material for: Longitudinal single-subject neuroimaging study reveals effects of daily environmental, physiological, and lifestyle factors on functional brain connectivity
Source: PLoS Biol. 2024 Oct 8;22(10):e3002797. doi: 10.1371/journal.pbio.3002797 (PMC11460715; doi:10.1371/journal.pbio.3002797)
Supplement: S5 Table — These results were derived using a second parcellation (set2 from Seitzman and colleagues [158]). For each link, we list only the external factor which yielded significance, along with its standardized β value. We also list the linked nodes in MNI coordinates and their networks. All p-values have been corrected for multiple comparisons. Unprocessed study data can be found in the Zenodo data set release [175]. Processed results derived from the study data are accessible in the GIT repository [176], under the results folder. (XLSX) [file pbio.3002797.s048.xlsx]

## Sheet: S-5 Table
external factor	β	p-value	X1	Y1	Z1	Network1	X2	Y2	Z2	Network2
restless sleep	-0.68	<0.01	-42.1	-4.5	47.3	cingulo opercular	6.8	-8.1	50.9	somatomotor
restless sleep	-0.72	<0.01	-51.5	-11.9	29.7	somatomotor	57.5	-7.4	-16.4	default mode
restless sleep	0.88	<0.01	-57.7	-40.6	35.8	cingulo opercular	-43.5	-60	-30	cingulo opercular
