# Supplementary material for: Longitudinal single-subject neuroimaging study reveals effects of daily environmental, physiological, and lifestyle factors on functional brain connectivity
Source: PLoS Biol. 2024 Oct 8;22(10):e3002797. doi: 10.1371/journal.pbio.3002797 (PMC11460715; doi:10.1371/journal.pbio.3002797)
Supplement: S6 Table — These results are derived by including the global signal as a regressor and using the set1 from Seitzman and colleagues [158]. For each link, we list only the external factor which yielded significance, along with its standardized β value. We also list the linked nodes in MNI coordinates and their networks. All p-values have been corrected for multiple comparisons. Unprocessed study data can be found in the Zenodo data set release [175]. Processed results derived from the study data are accessible in the GIT repository [176], under the results folder. (XLSX) [file pbio.3002797.s049.xlsx]

## Sheet: S-6 Table
external factor	β	p-value	X1	Y1	Z1	Network1	X2	Y2	Z2	Network2
restless sleep	0.7	<0.01	-16.25	-45.8	73.22	somatomotor	-44.76	0.1	8.83	cingulo opercular
restless sleep	0.75	<0.01	54.22	-27.83	33.64	somatomotor	46.68	-50.08	28.76	default mode
restless sleep	-0.7	<0.01	-44.45	-64.64	34.78	default mode	49.26	35.47	-12.2	default mode
restless sleep	-0.76	<0.01	-39.05	-74.95	43.72	default mode	49.26	35.47	-12.2	default mode
restless sleep	-0.73	<0.01	-10.09	39.09	52.29	default mode	49.26	35.47	-12.2	default mode
restless sleep	-0.87	<0.01	13.08	29.99	58.65	default mode	49.26	35.47	-12.2	default mode
restless sleep	-0.82	<0.01	12.25	35.63	20.3	default mode	49.26	35.47	-12.2	default mode
restless sleep	-0.78	<0.01	49.26	35.47	-12.2	default mode	52.04	-59.37	35.52	default mode
restless sleep	-0.7	<0.01	-40.5	-75.27	25.8	default mode	33.38	-53.12	44.02	fronto parietal
restless sleep	0.84	<0.01	-51.26	8.26	-2.06	cingulo opercular	18.88	-4.68	-3.91	cingulo opercular
restless sleep	0.71	<0.01	-41.68	45.16	-2.31	fronto parietal	-15.39	-14.24	12.19	cingulo opercular
restless sleep	0.72	<0.01	-40.5	-75.27	25.8	default mode	32	-49	-51	cingulo opercular
