# Supplementary material for: Longitudinal single-subject neuroimaging study reveals effects of daily environmental, physiological, and lifestyle factors on functional brain connectivity
Source: PLoS Biol. 2024 Oct 8;22(10):e3002797. doi: 10.1371/journal.pbio.3002797 (PMC11460715; doi:10.1371/journal.pbio.3002797)
Supplement: S7 Table — Each network was thresholded at different proportional values. Then, we computed the global efficiency and ran the regression model described in Table 1, H1. Here, we list only the significant factor which yielded significance, along with its standardized β value. These results are derived by including the global signal as a regressor and using the set1 from Seitzman and colleagues [158]. All p-values have been corrected for multiple comparisons. Unprocessed study data can be found in the Zenodo data set release [175]. Processed results derived from the study data are accessible in the GIT repository [176], under the results folder. (XLSX) [file pbio.3002797.s050.xlsx]

## Sheet: S-7 Table
network	external factor	β	p-value	threshold
somatomotor	restless sleep	-0.56	0.0496	0.1
somatomotor	restless sleep	-0.61	0.0312	0.2
somatomotor	restless sleep	-0.57	0.0404	0.3
