# Supplementary material for: Longitudinal single-subject neuroimaging study reveals effects of daily environmental, physiological, and lifestyle factors on functional brain connectivity
Source: PLoS Biol. 2024 Oct 8;22(10):e3002797. doi: 10.1371/journal.pbio.3002797 (PMC11460715; doi:10.1371/journal.pbio.3002797)
Supplement: S8 Table — For each link, we list only the external factor which yielded significance, along with its standardized β value. We also list the linked nodes in MNI coordinates and their networks according to the set1 from Seitzman and colleagues [158]. Stable links across different analyses are shown by an asterisk (*). All p-values have been corrected for multiple comparisons. Unprocessed study data can be found in the Zenodo data set release [175]. Processed results derived from the study data are accessible in the GIT repository [176], under the results folder. (XLSX) [file pbio.3002797.s051.xlsx]

## Sheet: S-8 Table
external factor	β	p-value	x1	y1	z1	network1	x2	y2	z2	network2
inactive time	0.83	<0.01	22.45	-42.29	68.99	somatomotor	-7.04	50.82	-1.29	default mode
inactive time *	0.88	<0.01	-16.4	28.52	53.05	default mode	-7.04	50.82	-1.29	default mode
inactive time	0.89	<0.01	-39.05	-74.95	43.72	default mode	12.73	54.87	38.19	default mode
inactive time	0.86	<0.01	9.94	-45.52	72.63	somatomotor	-42.23	38.21	21.35	fronto parietal
inactive time	-0.72	<0.01	64.8	-30.55	-8.7	default mode	47.01	9.93	32.66	fronto parietal
inactive time	-0.78	<0.01	-17.65	63.19	-9.17	default mode	28.56	-7.53	7.66	somatomotor
inactive time	-0.67	<0.01	-13.74	-17.95	39.84	somatomotor	-32	-78	-38	default mode
inactive time	-0.79	<0.01	-49.47	-11.06	34.95	somatomotor	-34	-72.01	-48	fronto parietal
restless sleep	-0.68	<0.01	54.22	-27.83	33.64	somatomotor	-57.75	-29.7	-3.94	default mode
restless sleep	0.68	<0.01	36.04	-9.44	13.95	somatomotor	-49.3	-42.15	0.83	default mode
restless sleep *	0.78	<0.01	-35.36	19.86	50.8	default mode	-11.06	44.62	7.61	default mode
restless sleep *	0.7	<0.01	47.21	-29.75	48.7	somatomotor	8.36	47.59	-15.18	default mode
restless sleep	0.62	<0.01	49.26	35.47	-12.2	default mode	52.16	-2.43	-16.4	default mode
restless sleep *	-0.87	<0.01	-57.75	-29.7	-3.94	default mode	51.9	6.81	-29.61	default mode
restless sleep	0.71	<0.01	-2.98	26.41	44.42	fronto parietal	47.98	24.56	26.5	fronto parietal
restless sleep	-0.74	<0.01	2.4	-27.94	60.15	somatomotor	49.18	-42.41	45.16	fronto parietal
restless sleep *	-0.74	<0.01	-2.98	26.41	44.42	fronto parietal	58.31	-52.79	-13.61	fronto parietal
restless sleep	-0.8	<0.01	-7.04	50.82	-1.29	default mode	-32	-78	-38	default mode
restless sleep	-0.78	<0.01	31.83	14.37	55.98	fronto parietal	-6	-74	-42	somatomotor
restless sleep	-0.72	<0.01	-40.5	-75.27	25.8	default mode	7.5	-72	-39	somatomotor
restless sleep *	-0.88	<0.01	-18.63	-22.73	9.59	somatomotor	12	-44	-18	somatomotor
