# Supplementary material for: Longitudinal single-subject neuroimaging study reveals effects of daily environmental, physiological, and lifestyle factors on functional brain connectivity
Source: PLoS Biol. 2024 Oct 8;22(10):e3002797. doi: 10.1371/journal.pbio.3002797 (PMC11460715; doi:10.1371/journal.pbio.3002797)
Supplement: S9 Table — For each link, we list only the external factor which yielded significance, along with its standardized β value. We also list the linked nodes in MNI coordinates and their networks according to the set2 from Seitzman and colleagues [158]. All p-values have been corrected for multiple comparisons. Unprocessed study data can be found in the Zenodo data set release [175]. Processed results derived from the study data are accessible in the GIT repository [176], under the results folder. (XLSX) [file pbio.3002797.s052.xlsx]

## Sheet: S-9 Table
external factor	β	p-value	x1	y1	z1	network1	x2	y2	z2	network2
inactive time	0.77	<0.01	-6.5	54.7	18.1	default mode	-41.6	16.1	47.5	default mode
inactive time	0.88	<0.01	-41.6	16.1	47.5	default mode	38.1	45.8	7.7	fronto parietal
inactive time	0.75	<0.01	-43	19.4	33.5	fronto parietal	7.7	44.1	5.5	default mode
inactive time	0.66	<0.01	-43	19.4	33.5	fronto parietal	35.1	37.3	-8.4	default mode
inactive time	0.75	<0.01	45.2	30.7	-5.6	default mode	8	-50	-40	default mode
inactive time	0.65	<0.01	7.2	48.4	-10	default mode	8	-50	-40	default mode
restless sleep	-0.7	<0.01	-6.6	-20.4	74.2	somatomotor	-45.4	28.8	0.8	default mode
restless sleep	-0.76	<0.01	-35.8	-29.7	54.5	somatomotor	5.1	-17.1	51.6	somatomotor
restless sleep	0.63	<0.01	-29.3	16.8	50.7	fronto parietal	7.2	48.4	-10	default mode
restless sleep	-0.83	<0.01	-32.5	17.2	-7.8	default mode	57.5	-7.4	-16.4	default mode
restless sleep	-0.75	<0.01	-27.5	-37.2	61.4	somatomotor	54.6	-7.8	-26.9	default mode
restless sleep	-0.75	<0.01	3	-19.6	37.9	default mode	-32	-78	-38	default mode
restless sleep	-0.72	<0.01	7.4	-69.3	49.9	default mode	24	-76	-28	default mode
