# Supplementary material for: Longitudinal single-subject neuroimaging study reveals effects of daily environmental, physiological, and lifestyle factors on functional brain connectivity
Source: PLoS Biol. 2024 Oct 8;22(10):e3002797. doi: 10.1371/journal.pbio.3002797 (PMC11460715; doi:10.1371/journal.pbio.3002797)
Supplement: S10 Table — These results are derived by including the global signal as a regressor and using the set1 from Seitzman and colleagues [158]. For each link, we list only the external factor which yielded significance, along with its standardized β value. We also list the linked nodes in MNI coordinates and their networks. All p-values have been corrected for multiple comparisons. Unprocessed study data can be found in the Zenodo data set release [175]. Processed results derived from the study data are accessible in the GIT repository [176], under the results folder. (XLSX) [file pbio.3002797.s053.xlsx]

## Sheet: S-10 Table
external factor	β	p-value	x1	y1	z1	network1	x2	y2	z2	network2
inactive time	0.81	<0.01	-29.1	-43	60.66	somatomotor	-12.6	-39.64	0.93	default mode
inactive time	0.74	<0.01	-16.4	28.52	53.05	default mode	-7.04	50.82	-1.29	default mode
inactive time	0.74	<0.01	-44.45	-64.64	34.78	default mode	10.77	-53.83	17.09	default mode
inactive time	0.76	<0.01	-44.45	-64.64	34.78	default mode	22.11	39.21	38.9	default mode
inactive time	0.79	<0.01	-28.4	-57.93	47.78	fronto parietal	37.45	-64.7	40.38	fronto parietal
inactive time	-0.87	<0.01	50.24	-20.37	41.74	somatomotor	14.15	-1.19	18.18	fronto parietal
inactive time	0.77	<0.01	52.04	-59.37	35.52	default mode	-10	-78	-28	fronto parietal
inactive time	0.77	<0.01	-6.84	-54.9	27.05	default mode	-30.5	-66	-30	fronto parietal
restless sleep	-0.74	<0.01	-39.63	-19.04	54.21	somatomotor	3.45	-17.44	58.45	somatomotor
restless sleep	0.73	<0.01	-35.36	19.86	50.8	default mode	-11.06	44.62	7.61	default mode
restless sleep	0.72	<0.01	47.21	-29.75	48.7	somatomotor	8.36	47.59	-15.18	default mode
restless sleep	-0.76	<0.01	-57.75	-29.7	-3.94	default mode	51.9	6.81	-29.61	default mode
restless sleep	0.78	<0.01	-2.2	-36.68	43.85	default mode	-42.09	-54.98	44.74	fronto parietal
restless sleep	-0.78	<0.01	-2.98	26.41	44.42	fronto parietal	58.31	-52.79	-13.61	fronto parietal
restless sleep	0.7	<0.01	-25.24	-38.78	-2.01	default mode	-15.19	-1.5	18.84	fronto parietal
restless sleep	0.78	<0.01	54.22	-27.83	33.64	somatomotor	-18.63	-22.73	9.59	somatomotor
restless sleep	-0.78	<0.01	47.98	24.56	26.5	fronto parietal	34	-72	-48	fronto parietal
restless sleep	-0.8	<0.01	-18.63	-22.73	9.59	somatomotor	12	-44	-18	somatomotor
