# Supplementary material for: Longitudinal single-subject neuroimaging study reveals effects of daily environmental, physiological, and lifestyle factors on functional brain connectivity
Source: PLoS Biol. 2024 Oct 8;22(10):e3002797. doi: 10.1371/journal.pbio.3002797 (PMC11460715; doi:10.1371/journal.pbio.3002797)
Supplement: S11 Table — Here, we list only the significant factor which yielded significance, along with its standardized β value. All p-values have been corrected for multiple comparisons. Unprocessed study data can be found in the Zenodo data set release [175]. Processed results derived from the study data are accessible in the GIT repository [176], under the results folder. (XLSX) [file pbio.3002797.s054.xlsx]

## Sheet: S-11 Table
network	External factor	β	p-value	threshold	parcellation
fronto parietal	inactive time	-0.57	0.0348	0.1	set1
fronto parietal	inactive time	-0.59	0.0081	0.1	set2
