# Supplementary material for: Longitudinal single-subject neuroimaging study reveals effects of daily environmental, physiological, and lifestyle factors on functional brain connectivity
Source: PLoS Biol. 2024 Oct 8;22(10):e3002797. doi: 10.1371/journal.pbio.3002797 (PMC11460715; doi:10.1371/journal.pbio.3002797)
Supplement: S12 Table — For each link, we list only the external factor which yielded significance, along with its standardized β value. We also list the linked nodes in MNI coordinates and their networks according to the set1 from Seitzman and colleagues [158]. All p-values have been corrected for multiple comparisons. Unprocessed study data can be found in the Zenodo data set release [175]. Processed results derived from the study data are accessible in the GIT repository [176], under the results folder. (XLSX) [file pbio.3002797.s055.xlsx]

## Sheet: S-12 Table
external factor	β	p-value	x1	y1	z1	network1	x2	y2	z2	network2
awake time	1.01	<0.01	-16.4	28.52	53.05	default mode	12.9	-13.94	11.55	cingulo opercular
eye resting	-0.81	<0.01	-30.12	-27.02	12.2	cingulo opercular	-2.98	26.41	44.42	fronto parietal
eye resting	-0.85	<0.01	6.11	63.98	21.96	default mode	-25.24	-38.78	-2.01	default mode
eye resting	-0.71	<0.01	47.98	24.56	26.5	fronto parietal	-25.24	-38.78	-2.01	default mode
eye resting	0.85	<0.01	47.6	22.16	9.74	fronto parietal	25.08	-37.18	-2.16	default mode
max prv rmssd ms	0.95	<0.01	-30.12	-27.02	12.2	cingulo opercular	-45.79	-60.69	20.85	default mode
max prv rmssd ms	-0.73	<0.01	7.94	-48.37	30.57	default mode	32	-49	-51	cingulo opercular
