# Supplementary material for: Longitudinal single-subject neuroimaging study reveals effects of daily environmental, physiological, and lifestyle factors on functional brain connectivity
Source: PLoS Biol. 2024 Oct 8;22(10):e3002797. doi: 10.1371/journal.pbio.3002797 (PMC11460715; doi:10.1371/journal.pbio.3002797)
Supplement: S13 Table — For each link, we list only the external factor which yielded significance, along with its standardized β value. We also list the linked nodes in MNI coordinates and their networks according to the set2 from Seitzman and colleagues [158]. All p-values have been corrected for multiple comparisons. Unprocessed study data can be found in the Zenodo data set release [175]. Processed results derived from the study data are accessible in the GIT repository [176], under the results folder. (XLSX) [file pbio.3002797.s056.xlsx]

## Sheet: S-13 Table
external factor	β	p-value	x1	y1	z1	network1	x2	y2	z2	network2
awake time	0.94	<0.01	-34.8	5.6	34	fronto parietal	12.4	-51.6	34.4	default mode
awake time	1.16	<0.01	38.1	45.8	7.7	fronto parietal	35.7	-56.7	45.2	fronto parietal
awake time	0.88	<0.01	-19.5	30.1	45.6	default mode	12.9	-13.9	11.6	cingulo opercular
awake time	1.33	<0.01	54.6	-7.8	-26.9	default mode	-34	-72	-48	fronto parietal
eye resting	-0.82	<0.01	-46.3	-41.4	25.9	cingulo opercular	-5.8	54.8	-11.3	default mode
eye resting	1.04	<0.01	-37.3	9	-0.9	cingulo opercular	-53.1	-11.4	-16	default mode
eye resting	-0.92	<0.01	-34.8	5.6	34	fronto parietal	-26.6	46.8	20.9	cingulo opercular
eye resting	0.68	<0.01	25.5	5	7	cingulo opercular	-5.7	-50.8	-40.8	default mode
max prv rmssd ms	-0.73	<0.01	8.4	34.7	22.6	default mode	11.9	17.5	6.6	default mode
max prv rmssd ms	0.92	<0.01	16.2	0.8	67.6	cingulo opercular	34	-72	-48	fronto parietal
