# Supplementary material for: Longitudinal single-subject neuroimaging study reveals effects of daily environmental, physiological, and lifestyle factors on functional brain connectivity
Source: PLoS Biol. 2024 Oct 8;22(10):e3002797. doi: 10.1371/journal.pbio.3002797 (PMC11460715; doi:10.1371/journal.pbio.3002797)
Supplement: S14 Table — These results are derived by including the global signal as a regressor and using the set1 from Seitzman and colleagues [158]. For each link, we list only the external factor which yielded significance, along with its standardized β value. We also list the linked nodes in MNI coordinates and their networks according to the set2 from Seitzman and colleagues [158]. All p-values have been corrected for multiple comparisons. Unprocessed study data can be found in the Zenodo data set release [175]. Processed results derived from the study data are accessible in the GIT repository [176], under the results folder. (XLSX) [file pbio.3002797.s057.xlsx]

## Sheet: S-14 Table
external factor	β	p-value	x1	y1	z1	network1	x2	y2	z2	network2
eye resting	-0.84	<0.01	-30.12	-27.02	12.2	cingulo opercular	12.73	54.87	38.19	default mode
eye resting	-0.8	<0.01	33.38	-53.12	44.02	fronto parietal	39.87	18.39	39.72	fronto parietal
eye resting	0.84	<0.01	-55.72	-12.96	-10.24	default mode	-25.24	-38.78	-2.01	default mode
max prv rmssd ms	1	<0.01	-11.06	44.62	7.61	default mode	12.73	54.87	38.19	default mode
max prv rmssd ms	-0.9	<0.01	-41.06	5.81	32.72	fronto parietal	47.6	22.16	9.74	fronto parietal
