# Supplementary material for: Longitudinal single-subject neuroimaging study reveals effects of daily environmental, physiological, and lifestyle factors on functional brain connectivity
Source: PLoS Biol. 2024 Oct 8;22(10):e3002797. doi: 10.1371/journal.pbio.3002797 (PMC11460715; doi:10.1371/journal.pbio.3002797)
Supplement: S15 Table — Each network was thresholded at different proportional values. Then, we computed the global efficiency and ran the regression model described in Table 1, H3. Here, we list only the significant factor which yielded significance, along with its standardized β value. All p-values have been corrected for multiple comparisons. Unprocessed study data can be found in the Zenodo data set release [175]. Processed results derived from the study data are accessible in the GIT repository [176], under the results folder. (XLSX) [file pbio.3002797.s058.xlsx]

## Sheet: S-15 Table
network	external factor	β	p-value	threshold	parcellation	denoise strategy
fronto parietal	minimum HRV	0.86	0.0099	0.1	set 1	No global signal regression
fronto parietal	minimum HRV	0.86	0.0033	0.2	set 1	No global signal regression
fronto parietal	minimum HRV	0.84	0.0057	0.3	set 1	No global signal regression
default mode	total sleep duration	-0.62	0.0489	0.1	set 2	No global signal regression
default mode	na mean	-0.52	0.0165	0.1	set 2	No global signal regression
default mode	mean prv rmssd ms	0.81	0.0249	0.1	set 2	No global signal regression
default mode	max prv rmssd ms	-0.52	0.0249	0.1	set 2	No global signal regression
default mode	resting	-0.47	0.0345	0.1	set 2	No global signal regression
cingulo opercular	mean prv rmssd ms	0.83	0.0426	0.1	set 2	No global signal regression
cingulo opercular	pa mean	-0.55	0.0495	0.2	set 2	No global signal regression
cingulo opercular	pa mean	-0.61	0.0063	0.3	set 2	No global signal regression
cingulo opercular	pa std	-0.48	0.024	0.3	set 2	No global signal regression
fronto parietal	minimum HRV	0.72	0.0441	0.1	set 1	global signal regression
fronto parietal	mean HRV	-0.97	0.0432	0.1	set 1	global signal regression
