# Supplementary material for: Longitudinal single-subject neuroimaging study reveals effects of daily environmental, physiological, and lifestyle factors on functional brain connectivity
Source: PLoS Biol. 2024 Oct 8;22(10):e3002797. doi: 10.1371/journal.pbio.3002797 (PMC11460715; doi:10.1371/journal.pbio.3002797)
Supplement: S16 Table — Here, we list only the significant factor which yielded significance, along with its correlation value. To assess how the p-value of each significant node varies according to the analyses approaches, we also listed their p-value. All p-values have been corrected for multiple comparisons. Unprocessed study data can be found in the Zenodo data set release [175]. Processed results derived from the study data are accessible in the GIT repository [176], under the results folder. (XLSX) [file pbio.3002797.s059.xlsx]

## Sheet: S-16 Table
behavior	model	strategy	parcel	scrub	r	p	x	y	z	network
mean positive affect	ak	global signal regressed	set1	percentage scrubbing 5%	-0.16148	0.033897	-25.24	-38.78	-2.01	default mode
mean positive affect	ak	global signal regressed	set1	percentage scrubbing 10%	-0.09042	0.640646	-25.24	-38.78	-2.01	default mode
mean positive affect	ak	global signal regressed	set1	ordinary scrubbing	-0.10954	0.559808	-25.24	-38.78	-2.01	default mode
mean positive affect	ak	no global signal regressed	set1	percentage scrubbing 5%	-0.17742	0.022598	-25.24	-38.78	-2.01	default mode
mean positive affect	ak	no global signal regressed	set1	percentage scrubbing 10%	-0.10099	0.7542	-25.24	-38.78	-2.01	default mode
mean positive affect	ak	no global signal regressed	set1	ordinary scrubbing	-0.11893	0.418058	-25.24	-38.78	-2.01	default mode
standard deviation positive affect	nn	global signal regressed	set1	percentage scrubbing 10%	0.207156	0.011299	51.9	6.81	-29.61	default mode
standard deviation positive affect	nn	global signal regressed	set1	percentage scrubbing 5%	0.128258	0.80335	51.9	6.81	-29.61	default mode
standard deviation positive affect	nn	global signal regressed	set1	ordinary scrubbing	0.038964	0.872838	51.9	6.81	-29.61	default mode
standard deviation positive affect	nn	no global signal regressed	set1	percentage scrubbing 10%	0.186346	0.011299	51.9	6.81	-29.61	default mode
standard deviation positive affect	nn	no global signal regressed	set1	percentage scrubbing 5%	0.110436	0.791728	51.9	6.81	-29.61	default mode
standard deviation positive affect	nn	no global signal regressed	set1	ordinary scrubbing	0.027288	0.914899	51.9	6.81	-29.61	default mode
restless sleep	nn	global signal regressed	set1	percentage scrubbing 5%	-0.26162	0.028247	-28.4	-57.93	47.78	fronto parietal
restless sleep	nn	global signal regressed	set1	percentage scrubbing 10%	-0.23267	0.067793	-28.4	-57.93	47.78	fronto parietal
restless sleep	nn	global signal regressed	set1	ordinary scrubbing	-0.23294	0.067793	-28.4	-57.93	47.78	fronto parietal
restless sleep	nn	no global signal regressed	set1	percentage scrubbing 5%	-0.19074	0.489618	-28.4	-57.93	47.78	fronto parietal
restless sleep	nn	global signal regressed	set1	percentage scrubbing 5%	-0.15569	0.158184	-15.19	-1.5	18.84	fronto parietal
restless sleep	nn	global signal regressed	set1	percentage scrubbing 10%	-0.14384	0.129937	-15.19	-1.5	18.84	fronto parietal
restless sleep	nn	global signal regressed	set1	ordinary scrubbing	-0.11996	0.297537	-15.19	-1.5	18.84	fronto parietal
restless sleep	nn	no global signal regressed	set1	percentage scrubbing 5%	-0.15569	0.158184	-15.19	-1.5	18.84	fronto parietal
mean HRV	ak	global signal regressed	set2	ordinary scrubbing	0.187527	0.027597	-5.5	29.3	44	fronto parietal
mean HRV	ak	global signal regressed	set2	percentage scrubbing 5%	0.192809	0.027597	-5.5	29.3	44	fronto parietal
mean HRV	ak	global signal regressed	set2	percentage scrubbing 10%	0.174857	0.124188	-5.5	29.3	44	fronto parietal
mean HRV	ak	no global signal regressed	set2	ordinary scrubbing	0.151843	0.147185	-5.5	29.3	44	fronto parietal
mean negative affect	nn	global signal regressed	set2	ordinary scrubbing	0.189188	0.036796	-53.1	-11.4	-16	default mode
mean negative affect	nn	global signal regressed	set2	percentage scrubbing 5%	0.138912	0.306636	-53.1	-11.4	-16	default mode
mean negative affect	nn	global signal regressed	set2	percentage scrubbing 10%	0.101264	0.591807	-53.1	-11.4	-16	default mode
mean negative affect	nn	no global signal regressed	set2	ordinary scrubbing	0.141993	0.344966	-53.1	-11.4	-16	default mode
awake time	ak	no global signal regressed	set2	percentage scrubbing 10%	-0.15436	0.045995	11.9	17.5	6.6	default mode
awake time	ak	no global signal regressed	set2	percentage scrubbing 5%	-0.11707	0.907116	11.9	17.5	6.6	default mode
awake time	ak	no global signal regressed	set2	ordinary scrubbing	-0.06218	0.973182	11.9	17.5	6.6	default mode
awake time	ak	global signal regressed	set2	percentage scrubbing 10%	-0.15711	0.073593	11.9	17.5	6.6	default mode
mean pain level	nn	no global signal regressed	set2	percentage scrubbing 10%	0.241403	0.027597	28.4	57	-5.1	salience
mean pain level	nn	no global signal regressed	set2	percentage scrubbing 5%	0.217297	0.147185	28.4	57	-5.1	salience
mean pain level	nn	no global signal regressed	set2	ordinary scrubbing	0.181794	0.211579	28.4	57	-5.1	salience
mean pain level	nn	global signal regressed	set2	percentage scrubbing 10%	0.237812	0.091991	28.4	57	-5.1	salience
restless sleep	nn	no global signal regressed	set2	percentage scrubbing 10%	-0.15033	0.045995	-15.2	-1.5	18.8	fronto parietal
restless sleep	nn	no global signal regressed	set2	percentage scrubbing 5%	-0.15569	0.091991	-15.2	-1.5	18.8	fronto parietal
restless sleep	nn	no global signal regressed	set2	ordinary scrubbing	-0.11379	0.30357	-15.2	-1.5	18.8	fronto parietal
restless sleep	nn	global signal regressed	set2	percentage scrubbing 10%	-0.14384	0.266773	-15.2	-1.5	18.8	fronto parietal
