# Supplementary material for: Longitudinal single-subject neuroimaging study reveals effects of daily environmental, physiological, and lifestyle factors on functional brain connectivity
Source: PLoS Biol. 2024 Oct 8;22(10):e3002797. doi: 10.1371/journal.pbio.3002797 (PMC11460715; doi:10.1371/journal.pbio.3002797)
Supplement: S17 Table — For each network, we list only the eternal factor at the lag that yielded significance, along with its correlation value (ρ). All p-values have been corrected for multiple comparisons. Unprocessed study data can be found in the Zenodo data set release [175]. Processed results derived from the study data are accessible in the GIT repository [176], under the results folder. (XLSX) [file pbio.3002797.s060.xlsx]

## Sheet: S-17 Table
network	external factor	lag	rho	p-value	threshold
default mode	restless sleep	14	0.46	0.025	0.1
default mode	total sleep duration	14	0.51	0.014	0.1
fronto parietal	awake time	3	0.54	0.007	0.1
fronto parietal	awake time	14	-0.48	0.022	0.1
default mode	total sleep duration	14	0.46	0.024	0.2
fronto parietal	awake time	3	0.52	0.014	0.2
fronto parietal	awake time	3	0.58	0.005	0.3
