# Supplementary material for: Longitudinal single-subject neuroimaging study reveals effects of daily environmental, physiological, and lifestyle factors on functional brain connectivity
Source: PLoS Biol. 2024 Oct 8;22(10):e3002797. doi: 10.1371/journal.pbio.3002797 (PMC11460715; doi:10.1371/journal.pbio.3002797)
Supplement: S18 Table — For each network, we list only the eternal factor at the lag that yielded significance, along with its correlation value (ρ). All p-values have been corrected for multiple comparisons. Unprocessed study data can be found in the Zenodo data set release [175]. Processed results derived from the study data are accessible in the GIT repository [176], under the results folder. (XLSX) [file pbio.3002797.s061.xlsx]

## Sheet: S-18 Table
network	external factor	lag	rho	p-value	threshold
default mode	restless sleep	7	0.39	0.023	0.1
default mode	total sleep duration	15	0.4	0.045	0.1
fronto parietal	restless sleep	7	0.49	0.023	0.1
fronto parietal	total sleep duration	15	0.43	0.045	0.1
cingulo opercular	awake time	6	0.4	0.037	0.1
somatomotor	awake time	6	0.36	0.037	0.1
somatomotor	restless sleep	6	0.53	0.007	0.1
somatomotor	restless sleep	7	0.42	0.023	0.1
somatomotor	total sleep duration	6	0.63	0.002	0.1
somatomotor	total sleep duration	14	0.46	0.044	0.1
cingulo opercular	total sleep duration	9	0.48	0.028	0.2
somatomotor	awake time	6	0.53	0.006	0.2
somatomotor	restless sleep	6	0.43	0.043	0.2
cingulo opercular	awake time	6	0.39	0.033	0.3
somatomotor	awake time	4	0.42	0.045	0.3
somatomotor	awake time	6	0.54	0.007	0.3
