# Supplementary material for: Longitudinal single-subject neuroimaging study reveals effects of daily environmental, physiological, and lifestyle factors on functional brain connectivity
Source: PLoS Biol. 2024 Oct 8;22(10):e3002797. doi: 10.1371/journal.pbio.3002797 (PMC11460715; doi:10.1371/journal.pbio.3002797)
Supplement: S19 Table — These results are derived by using the set2 from Seitzman and colleagues [158] with 10% proportional threshold. For each network, we list only the eternal factor at the lag that yielded significance, along with its correlation value (ρ). All p-values have been corrected for multiple comparisons. Unprocessed study data can be found in the Zenodo dataset release [175]. Processed results derived from the study data are accessible in the GIT repository [176], under the results folder. (XLSX) [file pbio.3002797.s062.xlsx]

## Sheet: S-19 Table
network	network estimate	external factor	lag	rho	p-value
default mode	global efficiency	awake time	12	-0.43	0.024
default mode	global efficiency	total sleep duration	6	0.47	0.028
default mode	global efficiency	total sleep duration	7	0.5	0.022
somatomotor	global efficiency	awake time	3	-0.46	0.027
somatomotor	global efficiency	total sleep duration	5	-0.41	0.046
default mode	participation coefficient	awake time	12	-0.47	0.015
default mode	participation coefficient	restless sleep	14	0.45	0.044
fronto parietal	participation coefficient	awake time	3	0.48	0.023
