# Supplementary material for: Longitudinal single-subject neuroimaging study reveals effects of daily environmental, physiological, and lifestyle factors on functional brain connectivity
Source: PLoS Biol. 2024 Oct 8;22(10):e3002797. doi: 10.1371/journal.pbio.3002797 (PMC11460715; doi:10.1371/journal.pbio.3002797)
Supplement: S20 Table — These results are derived by including the global signal as a regressor and using the set1 from Seitzman and colleagues [158] with 10% proportional threshold. For each network, we list only the eternal factor at the lag that yielded significance, along with its correlation value (ρ). All p-values have been corrected for multiple comparisons. Unprocessed study data can be found in the Zenodo data set release [175]. Processed results derived from the study data are accessible in the GIT repository [176], under the results folder. (XLSX) [file pbio.3002797.s063.xlsx]

## Sheet: S-20 Table
network	network estimate	external factor	lag	rho	p-value
default mode	global efficiency	awake time	9	0.42	0.028
somatomotor	global efficiency	awake time	11	0.43	0.044
somatomotor	global efficiency	total sleep duration	12	0.42	0.042
somatomotor	participation coefficient	awake time	6	0.39	0.049
