# Supplementary material for: Longitudinal single-subject neuroimaging study reveals effects of daily environmental, physiological, and lifestyle factors on functional brain connectivity
Source: PLoS Biol. 2024 Oct 8;22(10):e3002797. doi: 10.1371/journal.pbio.3002797 (PMC11460715; doi:10.1371/journal.pbio.3002797)
Supplement: S21 Table — For each network, we list only the eternal factor at the lag that yielded significance, along with its correlation value (ρ). All p-values have been corrected for multiple comparisons. Unprocessed study data can be found in the Zenodo data set release [175]. Processed results derived from the study data are accessible in the GIT repository [176], under the results folder. (XLSX) [file pbio.3002797.s064.xlsx]

## Sheet: S-21 Table
network	external factor	lag	rho	p-value	threshold
default mode	awake time	4	-0.64	0.001	0.1
default mode	awake time	13	0.42	0.047	0.1
default mode	inactive time	2	-0.38	0.046	0.1
default mode	inactive time	3	0.43	0.021	0.1
default mode	inactive time	14	-0.44	0.014	0.1
default mode	steps	3	-0.42	0.036	0.1
default mode	steps	8	-0.5	0.007	0.1
somatomotor	awake time	4	-0.36	0.045	0.1
somatomotor	inactive time	11	-0.44	0.03	0.1
default mode	awake time	4	-0.65	0.001	0.2
default mode	inactive time	3	0.45	0.017	0.2
default mode	inactive time	14	-0.47	0.01	0.2
default mode	steps	3	-0.44	0.034	0.2
default mode	steps	8	-0.57	0.002	0.2
fronto parietal	inactive time	4	0.4	0.033	0.2
fronto parietal	restless sleep	5	-0.42	0.029	0.2
fronto parietal	steps	10	-0.41	0.029	0.2
somatomotor	inactive time	3	0.36	0.044	0.2
somatomotor	inactive time	11	-0.46	0.025	0.2
default mode	awake time	4	-0.68	0	0.3
default mode	awake time	14	0.43	0.032	0.3
default mode	inactive time	3	0.5	0.007	0.3
default mode	inactive time	14	-0.4	0.036	0.3
default mode	steps	3	-0.44	0.024	0.3
default mode	steps	8	-0.58	0.001	0.3
fronto parietal	awake time	3	-0.48	0.019	0.3
fronto parietal	steps	8	0.39	0.019	0.3
somatomotor	inactive time	3	0.37	0.038	0.3
somatomotor	inactive time	11	-0.44	0.03	0.3
