# Supplementary material for: Longitudinal single-subject neuroimaging study reveals effects of daily environmental, physiological, and lifestyle factors on functional brain connectivity
Source: PLoS Biol. 2024 Oct 8;22(10):e3002797. doi: 10.1371/journal.pbio.3002797 (PMC11460715; doi:10.1371/journal.pbio.3002797)
Supplement: S22 Table — For each network, we list only the eternal factor at the lag that yielded significance, along with its correlation value (ρ). All p-values have been corrected for multiple comparisons. Unprocessed study data can be found in the Zenodo dataset release [175]. Processed results derived from the study data are accessible in the GIT repository [176], under the results folder. (XLSX) [file pbio.3002797.s065.xlsx]

## Sheet: S-22 Table
network	external factor	lag	rho	p-value	threshold
default mode	awake time	11	0.42	0.048	0.1
default mode	steps	5	-0.37	0.033	0.1
default mode	total sleep duration	7	0.4	0.021	0.1
default mode	total sleep duration	15	0.43	0.029	0.1
fronto parietal	steps	5	-0.48	0.004	0.1
fronto parietal	steps	12	0.49	0.005	0.1
somatomotor	awake time	11	0.32	0.048	0.1
somatomotor	inactive time	11	-0.46	0.028	0.1
somatomotor	restless sleep	8	0.44	0.026	0.1
somatomotor	steps	5	-0.54	0.004	0.1
somatomotor	steps	11	0.5	0.007	0.1
somatomotor	total sleep duration	7	0.4	0.021	0.1
somatomotor	total sleep duration	15	0.37	0.029	0.1
default mode	restless sleep	7	0.41	0.042	0.2
default mode	steps	5	-0.45	0.025	0.2
default mode	total sleep duration	7	0.49	0.012	0.2
fronto parietal	steps	3	0.45	0.021	0.2
fronto parietal	steps	8	0.55	0.003	0.2
fronto parietal	total sleep duration	7	0.36	0.034	0.2
somatomotor	restless sleep	4	0.4	0.041	0.2
somatomotor	restless sleep	8	0.4	0.029	0.2
default mode	awake time	4	0.54	0.013	0.3
default mode	awake time	13	-0.41	0.044	0.3
default mode	inactive time	7	-0.48	0.026	0.3
default mode	restless sleep	7	0.4	0.042	0.3
default mode	restless sleep	8	0.35	0.043	0.3
default mode	steps	8	0.38	0.018	0.3
default mode	total sleep duration	7	0.42	0.017	0.3
fronto parietal	steps	3	0.45	0.029	0.3
fronto parietal	steps	8	0.53	0.007	0.3
fronto parietal	total sleep duration	7	0.34	0.047	0.3
somatomotor	awake time	4	0.38	0.032	0.3
somatomotor	awake time	13	-0.34	0.044	0.3
somatomotor	restless sleep	4	0.43	0.019	0.3
somatomotor	restless sleep	8	0.33	0.043	0.3
somatomotor	steps	8	0.4	0.018	0.3
