# Supplementary material for: Longitudinal single-subject neuroimaging study reveals effects of daily environmental, physiological, and lifestyle factors on functional brain connectivity
Source: PLoS Biol. 2024 Oct 8;22(10):e3002797. doi: 10.1371/journal.pbio.3002797 (PMC11460715; doi:10.1371/journal.pbio.3002797)
Supplement: S23 Table — These results are derived by using the set2 from Seitzman and colleagues [158] with 10% proportional threshold. For each network, we list only the eternal factor at the lag that yielded significance, along with its correlation value (ρ). All p-values have been corrected for multiple comparisons. Unprocessed study data can be found in the Zenodo data set release [175]. Processed results derived from the study data are accessible in the GIT repository [176], under the results folder. (XLSX) [file pbio.3002797.s066.xlsx]

## Sheet: S-23 Table
network	network estimate	external factor	lag	rho	p-value
default mode	global efficiency	awake time	15	-0.42	0.046
default mode	global efficiency	total sleep duration	3	0.43	0.019
fronto parietal	global efficiency	inactive time	6	0.42	0.025
fronto parietal	global efficiency	total sleep duration	11	0.47	0.011
default mode	participation coefficient	steps	5	-0.52	0.008
fronto parietal	participation coefficient	steps	5	-0.5	0.004
fronto parietal	participation coefficient	total sleep duration	1	0.42	0.045
fronto parietal	participation coefficient	total sleep duration	11	0.41	0.049
somatomotor	participation coefficient	inactive time	11	-0.57	0.003
somatomotor	participation coefficient	steps	5	-0.39	0.015
somatomotor	participation coefficient	total sleep duration	6	0.44	0.018
somatomotor	participation coefficient	total sleep duration	15	0.4	0.043
