# Supplementary material for: Longitudinal single-subject neuroimaging study reveals effects of daily environmental, physiological, and lifestyle factors on functional brain connectivity
Source: PLoS Biol. 2024 Oct 8;22(10):e3002797. doi: 10.1371/journal.pbio.3002797 (PMC11460715; doi:10.1371/journal.pbio.3002797)
Supplement: S24 Table — These results are derived by including the global signal as a regressor and using the set1 from Seitzman and colleagues [158] with 10% proportional threshold. For each network, we list only the eternal factor at the lag that yielded significance, along with its correlation value (ρ). All p-values have been corrected for multiple comparisons. Unprocessed study data can be found in the Zenodo data set release [175]. Processed results derived from the study data are accessible in the GIT repository [176], under the results folder. (XLSX) [file pbio.3002797.s067.xlsx]

## Sheet: S-24 Table
network	network estimate	external factor	lag	rho	p-value
default mode	global efficiency	awake time	4	-0.41	0.015
default mode	global efficiency	awake time	6	-0.45	0.017
default mode	global efficiency	awake time	11	0.35	0.041
default mode	global efficiency	awake time	14	0.41	0.039
default mode	global efficiency	inactive time	3	0.31	0.04
default mode	global efficiency	inactive time	14	-0.49	0.008
default mode	global efficiency	steps	8	-0.54	0.003
default mode	global efficiency	total sleep duration	2	0.48	0.012
fronto parietal	global efficiency	awake time	11	0.53	0.003
fronto parietal	global efficiency	inactive time	3	0.36	0.032
fronto parietal	global efficiency	inactive time	12	-0.38	0.031
somatomotor	global efficiency	awake time	4	-0.43	0.015
somatomotor	global efficiency	inactive time	3	0.48	0.013
somatomotor	global efficiency	inactive time	12	-0.44	0.025
fronto parietal	participation coefficient	inactive time	12	-0.45	0.006
fronto parietal	participation coefficient	restless sleep	12	0.43	0.042
fronto parietal	participation coefficient	total sleep duration	6	0.41	0.041
somatomotor	participation coefficient	awake time	10	-0.4	0.032
somatomotor	participation coefficient	inactive time	12	-0.55	0.006
somatomotor	participation coefficient	steps	4	0.55	0.007
somatomotor	participation coefficient	steps	11	0.53	0.008
