# Supplementary material for: Longitudinal single-subject neuroimaging study reveals effects of daily environmental, physiological, and lifestyle factors on functional brain connectivity
Source: PLoS Biol. 2024 Oct 8;22(10):e3002797. doi: 10.1371/journal.pbio.3002797 (PMC11460715; doi:10.1371/journal.pbio.3002797)
Supplement: S25 Table — For each network, we list only the eternal factor at the lag that yielded significance, along with its correlation value (ρ). All p-values have been corrected for multiple comparisons. Unprocessed study data can be found in the Zenodo data set release [175]. Processed results derived from the study data are accessible in the GIT repository [176], under the results folder. (XLSX) [file pbio.3002797.s068.xlsx]

## Sheet: S-25 Table
network	external factor	lag	rho	p-value	threshold
default mode	mean prv rmssd ms	5	-0.48	0.021	0.1
default mode	mean respiratory rate brpm	7	-0.51	0.008	0.1
default mode	mean respiratory rate brpm	13	-0.57	0.002	0.1
default mode	min prv rmssd ms	4	-0.55	0.003	0.1
default mode	min prv rmssd ms	12	-0.42	0.033	0.1
default mode	min respiratory rate brpm	6	-0.52	0.01	0.1
default mode	min respiratory rate brpm	13	-0.53	0.008	0.1
default mode	pa std	8	-0.36	0.049	0.1
default mode	stress mean	13	0.4	0.049	0.1
fronto parietal	max respiratory rate brpm	2	0.5	0.008	0.1
fronto parietal	max respiratory rate brpm	8	-0.49	0.011	0.1
fronto parietal	max respiratory rate brpm	9	-0.42	0.038	0.1
fronto parietal	min respiratory rate brpm	3	-0.46	0.015	0.1
fronto parietal	na mean	12	0.45	0.016	0.1
fronto parietal	pa std	2	-0.36	0.048	0.1
fronto parietal	total sleep duration	10	0.42	0.015	0.1
cingulo opercular	awake time	6	0.4	0.044	0.1
cingulo opercular	min respiratory rate brpm	8	0.5	0.011	0.1
cingulo opercular	na mean	14	0.5	0.025	0.1
cingulo opercular	pa std	2	0.4	0.031	0.1
cingulo opercular	pa std	8	0.4	0.034	0.1
cingulo opercular	restless sleep	2	0.5	0.006	0.1
cingulo opercular	stress mean	14	0.41	0.041	0.1
default mode	max respiratory rate brpm	2	-0.36	0.046	0.2
default mode	mean prv rmssd ms	5	-0.48	0.016	0.2
default mode	mean respiratory rate brpm	6	-0.45	0.026	0.2
default mode	mean respiratory rate brpm	7	-0.46	0.018	0.2
default mode	mean respiratory rate brpm	13	-0.48	0.016	0.2
default mode	min prv rmssd ms	4	-0.55	0.002	0.2
default mode	min prv rmssd ms	12	-0.4	0.047	0.2
default mode	min respiratory rate brpm	3	0.33	0.049	0.2
default mode	min respiratory rate brpm	6	-0.49	0.018	0.2
default mode	min respiratory rate brpm	7	-0.45	0.032	0.2
default mode	min respiratory rate brpm	13	-0.6	0.002	0.2
default mode	na mean	13	0.4	0.047	0.2
default mode	pa std	8	-0.37	0.041	0.2
fronto parietal	max prv rmssd ms	11	-0.37	0.049	0.2
fronto parietal	max respiratory rate brpm	2	0.55	0.004	0.2
fronto parietal	max respiratory rate brpm	8	-0.53	0.007	0.2
fronto parietal	max respiratory rate brpm	9	-0.41	0.041	0.2
fronto parietal	min respiratory rate brpm	3	-0.49	0.01	0.2
fronto parietal	na mean	12	0.54	0.003	0.2
fronto parietal	total sleep duration	10	0.4	0.026	0.2
cingulo opercular	max prv rmssd ms	5	0.49	0.016	0.2
cingulo opercular	mean prv rmssd ms	1	0.4	0.039	0.2
cingulo opercular	min respiratory rate brpm	3	0.33	0.049	0.2
cingulo opercular	min respiratory rate brpm	8	0.41	0.045	0.2
cingulo opercular	na mean	14	0.51	0.02	0.2
cingulo opercular	pa std	2	0.43	0.023	0.2
cingulo opercular	pa std	8	0.35	0.041	0.2
cingulo opercular	restless sleep	2	0.43	0.023	0.2
cingulo opercular	stress mean	14	0.5	0.01	0.2
default mode	max respiratory rate brpm	2	-0.37	0.042	0.3
default mode	mean prv rmssd ms	5	-0.48	0.02	0.3
default mode	mean respiratory rate brpm	6	-0.45	0.026	0.3
default mode	mean respiratory rate brpm	7	-0.44	0.023	0.3
default mode	mean respiratory rate brpm	13	-0.5	0.009	0.3
default mode	min prv rmssd ms	4	-0.54	0.002	0.3
default mode	min respiratory rate brpm	6	-0.47	0.026	0.3
default mode	min respiratory rate brpm	7	-0.45	0.033	0.3
default mode	min respiratory rate brpm	13	-0.6	0.003	0.3
default mode	na mean	13	0.4	0.047	0.3
default mode	pa std	6	-0.37	0.034	0.3
fronto parietal	max respiratory rate brpm	2	0.46	0.022	0.3
fronto parietal	max respiratory rate brpm	8	-0.57	0.003	0.3
fronto parietal	min respiratory rate brpm	3	-0.4	0.031	0.3
fronto parietal	na mean	12	0.44	0.022	0.3
fronto parietal	total sleep duration	10	0.39	0.024	0.3
cingulo opercular	max prv rmssd ms	2	-0.41	0.047	0.3
cingulo opercular	max respiratory rate brpm	6	-0.44	0.02	0.3
cingulo opercular	min respiratory rate brpm	8	0.45	0.018	0.3
cingulo opercular	na mean	14	0.51	0.018	0.3
cingulo opercular	pa std	2	0.45	0.02	0.3
cingulo opercular	pa std	6	0.4	0.034	0.3
cingulo opercular	restless sleep	2	0.4	0.041	0.3
cingulo opercular	stress mean	14	0.42	0.037	0.3
