# Supplementary material for: Longitudinal single-subject neuroimaging study reveals effects of daily environmental, physiological, and lifestyle factors on functional brain connectivity
Source: PLoS Biol. 2024 Oct 8;22(10):e3002797. doi: 10.1371/journal.pbio.3002797 (PMC11460715; doi:10.1371/journal.pbio.3002797)
Supplement: S26 Table — For each network, we list only the eternal factor at the lag that yielded significance, along with its correlation value (ρ). All p-values have been corrected for multiple comparisons. Unprocessed study data can be found in the Zenodo data set release [175]. Processed results derived from the study data are accessible in the GIT repository [176], under the results folder. (XLSX) [file pbio.3002797.s069.xlsx]

## Sheet: S-26 Table
network	external factor	lag	rho	p-value	threshold
default mode	awake time	15	-0.44	0.037	0.1
default mode	mean respiratory rate brpm	8	0.43	0.039	0.1
default mode	na mean	2	-0.4	0.041	0.1
default mode	pa std	1	0.35	0.036	0.1
fronto parietal	max prv rmssd ms	2	-0.35	0.032	0.1
fronto parietal	min prv rmssd ms	1	0.44	0.03	0.1
fronto parietal	pa mean	3	0.53	0.005	0.1
fronto parietal	pa std	1	-0.38	0.036	0.1
cingulo opercular	max prv rmssd ms	2	-0.44	0.021	0.1
cingulo opercular	mean prv rmssd ms	1	0.47	0.016	0.1
cingulo opercular	min respiratory rate brpm	8	0.43	0.039	0.1
cingulo opercular	na mean	5	0.61	0.001	0.1
cingulo opercular	na mean	6	0.48	0.022	0.1
cingulo opercular	pa std	1	-0.33	0.036	0.1
cingulo opercular	pa std	2	0.41	0.03	0.1
cingulo opercular	restless sleep	1	-0.43	0.037	0.1
cingulo opercular	restless sleep	2	0.54	0.003	0.1
cingulo opercular	restless sleep	3	0.5	0.01	0.1
cingulo opercular	stress mean	7	0.51	0.01	0.1
cingulo opercular	total sleep duration	2	0.45	0.021	0.1
cingulo opercular	total sleep duration	3	0.49	0.011	0.1
default mode	mean respiratory rate brpm	8	0.42	0.047	0.2
default mode	min respiratory rate brpm	7	0.47	0.031	0.2
default mode	min respiratory rate brpm	13	0.49	0.023	0.2
default mode	restless sleep	8	0.4	0.047	0.2
fronto parietal	max prv rmssd ms	11	-0.5	0.006	0.2
fronto parietal	min prv rmssd ms	1	0.53	0.005	0.2
fronto parietal	pa mean	3	0.47	0.013	0.2
fronto parietal	pa std	1	-0.41	0.049	0.2
fronto parietal	restless sleep	12	0.49	0.021	0.2
fronto parietal	total sleep duration	13	0.46	0.031	0.2
cingulo opercular	min respiratory rate brpm	8	0.51	0.02	0.2
cingulo opercular	na mean	5	0.6	0.001	0.2
cingulo opercular	na mean	6	0.41	0.027	0.2
cingulo opercular	pa std	2	0.38	0.041	0.2
cingulo opercular	pa std	3	0.38	0.045	0.2
cingulo opercular	restless sleep	2	0.55	0.003	0.2
cingulo opercular	restless sleep	3	0.47	0.017	0.2
cingulo opercular	total sleep duration	3	0.5	0.006	0.2
default mode	mean respiratory rate brpm	8	0.43	0.042	0.3
default mode	min respiratory rate brpm	7	0.44	0.046	0.3
default mode	min respiratory rate brpm	13	0.5	0.016	0.3
default mode	pa std	1	0.37	0.022	0.3
default mode	restless sleep	8	0.41	0.038	0.3
default mode	total sleep duration	15	0.39	0.049	0.3
fronto parietal	max prv rmssd ms	11	-0.46	0.012	0.3
fronto parietal	min prv rmssd ms	1	0.46	0.019	0.3
fronto parietal	pa mean	3	0.44	0.025	0.3
fronto parietal	pa std	1	-0.41	0.022	0.3
fronto parietal	restless sleep	14	0.37	0.047	0.3
fronto parietal	stress mean	13	-0.44	0.03	0.3
fronto parietal	total sleep duration	14	0.42	0.041	0.3
cingulo opercular	max respiratory rate brpm	4	0.46	0.01	0.3
cingulo opercular	max respiratory rate brpm	8	-0.37	0.04	0.3
cingulo opercular	min respiratory rate brpm	8	0.49	0.016	0.3
cingulo opercular	na mean	5	0.44	0.013	0.3
cingulo opercular	pa std	1	-0.37	0.022	0.3
cingulo opercular	pa std	4	0.41	0.035	0.3
cingulo opercular	restless sleep	2	0.44	0.017	0.3
cingulo opercular	restless sleep	14	0.36	0.047	0.3
cingulo opercular	restless sleep	15	-0.43	0.029	0.3
cingulo opercular	stress mean	12	0.39	0.047	0.3
cingulo opercular	total sleep duration	3	0.47	0.01	0.3
