# Supplementary material for: Longitudinal single-subject neuroimaging study reveals effects of daily environmental, physiological, and lifestyle factors on functional brain connectivity
Source: PLoS Biol. 2024 Oct 8;22(10):e3002797. doi: 10.1371/journal.pbio.3002797 (PMC11460715; doi:10.1371/journal.pbio.3002797)
Supplement: S27 Table — These results are derived by using the set2 from Seitzman and colleagues [158] with 10% proportional threshold. For each network, we list only the eternal factor at the lag that yielded significance, along with its correlation value (ρ). All p-values have been corrected for multiple comparisons. Unprocessed study data can be found in the Zenodo data set release [175]. Processed results derived from the study data are accessible in the GIT repository [176], under the results folder. (XLSX) [file pbio.3002797.s070.xlsx]

## Sheet: S-27 Table
network	network estimate	external factor	lag	rho	p-value
default mode	global efficiency	awake time	11	-0.43	0.029
default mode	global efficiency	max prv rmssd ms	4	-0.44	0.026
default mode	global efficiency	mean respiratory rate brpm	7	-0.42	0.035
default mode	global efficiency	mean respiratory rate brpm	13	-0.58	0.003
default mode	global efficiency	min prv rmssd ms	4	-0.61	0.001
default mode	global efficiency	min prv rmssd ms	12	-0.4	0.044
default mode	global efficiency	min respiratory rate brpm	12	-0.46	0.044
default mode	global efficiency	min respiratory rate brpm	13	-0.56	0.01
default mode	global efficiency	pa std	8	-0.41	0.05
fronto parietal	global efficiency	max respiratory rate brpm	5	0.47	0.007
fronto parietal	global efficiency	max respiratory rate brpm	10	0.39	0.041
fronto parietal	global efficiency	mean prv rmssd ms	4	-0.4	0.014
fronto parietal	global efficiency	mean prv rmssd ms	12	-0.38	0.024
fronto parietal	global efficiency	min prv rmssd ms	11	-0.5	0.015
fronto parietal	global efficiency	na mean	12	0.36	0.033
fronto parietal	global efficiency	pa std	13	-0.43	0.039
fronto parietal	global efficiency	pa std	15	-0.46	0.031
fronto parietal	global efficiency	restless sleep	4	0.44	0.017
fronto parietal	global efficiency	restless sleep	11	0.45	0.011
fronto parietal	global efficiency	stress mean	12	0.46	0.027
fronto parietal	global efficiency	total sleep duration	11	0.48	0.025
cingulo opercular	global efficiency	max respiratory rate brpm	13	-0.42	0.035
cingulo opercular	global efficiency	mean prv rmssd ms	1	0.46	0.023
cingulo opercular	global efficiency	na mean	12	0.44	0.033
cingulo opercular	global efficiency	pa std	2	0.45	0.015
cingulo opercular	global efficiency	pa std	3	0.43	0.017
cingulo opercular	global efficiency	restless sleep	2	0.41	0.048
cingulo opercular	global efficiency	stress mean	14	0.49	0.015
default mode	participation coefficient	awake time	15	-0.41	0.042
default mode	participation coefficient	max prv rmssd ms	3	-0.33	0.044
default mode	participation coefficient	max respiratory rate brpm	13	-0.42	0.044
default mode	participation coefficient	mean prv rmssd ms	1	0.4	0.009
default mode	participation coefficient	mean respiratory rate brpm	1	0.38	0.024
default mode	participation coefficient	mean respiratory rate brpm	3	0.38	0.046
default mode	participation coefficient	mean respiratory rate brpm	7	-0.41	0.025
default mode	participation coefficient	min prv rmssd ms	1	0.45	0.012
default mode	participation coefficient	min prv rmssd ms	12	-0.43	0.03
default mode	participation coefficient	min prv rmssd ms	14	0.61	0.002
default mode	participation coefficient	na mean	12	0.37	0.028
default mode	participation coefficient	restless sleep	10	0.35	0.046
default mode	participation coefficient	total sleep duration	9	0.44	0.045
fronto parietal	participation coefficient	awake time	15	-0.34	0.049
fronto parietal	participation coefficient	max prv rmssd ms	3	-0.44	0.029
fronto parietal	participation coefficient	mean prv rmssd ms	1	0.26	0.035
fronto parietal	participation coefficient	mean respiratory rate brpm	1	0.4	0.024
fronto parietal	participation coefficient	mean respiratory rate brpm	7	-0.32	0.046
fronto parietal	participation coefficient	min prv rmssd ms	1	0.3	0.046
fronto parietal	participation coefficient	min prv rmssd ms	11	-0.38	0.046
fronto parietal	participation coefficient	min prv rmssd ms	12	-0.34	0.03
fronto parietal	participation coefficient	na mean	12	0.48	0.008
fronto parietal	participation coefficient	restless sleep	3	0.36	0.027
fronto parietal	participation coefficient	restless sleep	4	0.38	0.032
fronto parietal	participation coefficient	restless sleep	10	0.39	0.035
fronto parietal	participation coefficient	restless sleep	12	0.46	0.012
fronto parietal	participation coefficient	stress mean	8	-0.39	0.048
cingulo opercular	participation coefficient	awake time	15	-0.39	0.042
cingulo opercular	participation coefficient	max prv rmssd ms	3	-0.35	0.044
cingulo opercular	participation coefficient	mean prv rmssd ms	1	0.44	0.009
cingulo opercular	participation coefficient	mean respiratory rate brpm	7	-0.31	0.046
cingulo opercular	participation coefficient	min prv rmssd ms	1	0.48	0.012
cingulo opercular	participation coefficient	min prv rmssd ms	12	-0.36	0.03
cingulo opercular	participation coefficient	na mean	12	0.42	0.027
cingulo opercular	participation coefficient	restless sleep	3	0.48	0.017
cingulo opercular	participation coefficient	stress mean	7	0.51	0.012
