# Supplementary material for: Longitudinal single-subject neuroimaging study reveals effects of daily environmental, physiological, and lifestyle factors on functional brain connectivity
Source: PLoS Biol. 2024 Oct 8;22(10):e3002797. doi: 10.1371/journal.pbio.3002797 (PMC11460715; doi:10.1371/journal.pbio.3002797)
Supplement: S28 Table — These results are derived by including the global signal as a regressor and using the set1 from Seitzman and colleagues [158] with 10% proportional threshold. For each network, we list only the eternal factor at the lag that yielded significance, along with its correlation value (ρ). All p-values have been corrected for multiple comparisons. Unprocessed study data can be found in the Zenodo data set release [175]. Processed results derived from the study data are accessible in the GIT repository [176], under the results folder. (XLSX) [file pbio.3002797.s071.xlsx]

## Sheet: S-28 Table
network	network estimate	external factor	lag	rho	p-value
default mode	global efficiency	mean prv rmssd ms	4	-0.41	0.04
default mode	global efficiency	mean prv rmssd ms	5	-0.44	0.034
default mode	global efficiency	mean prv rmssd ms	10	-0.48	0.027
default mode	global efficiency	mean respiratory rate brpm	6	-0.45	0.043
default mode	global efficiency	mean respiratory rate brpm	7	-0.45	0.04
default mode	global efficiency	mean respiratory rate brpm	13	-0.45	0.037
default mode	global efficiency	min prv rmssd ms	4	-0.55	0.005
default mode	global efficiency	min respiratory rate brpm	13	-0.59	0.006
fronto parietal	global efficiency	max prv rmssd ms	7	0.51	0.005
fronto parietal	global efficiency	mean prv rmssd ms	5	-0.32	0.034
fronto parietal	global efficiency	min prv rmssd ms	9	0.47	0.011
fronto parietal	global efficiency	min respiratory rate brpm	2	-0.44	0.02
fronto parietal	global efficiency	na mean	7	0.54	0.004
fronto parietal	global efficiency	na mean	12	0.44	0.033
fronto parietal	global efficiency	na mean	13	0.45	0.027
fronto parietal	global efficiency	pain mean	6	-0.46	0.018
fronto parietal	global efficiency	pain mean	8	-0.43	0.031
fronto parietal	global efficiency	stress mean	3	0.42	0.042
fronto parietal	global efficiency	stress mean	12	0.42	0.033
cingulo opercular	global efficiency	awake time	4	0.43	0.039
cingulo opercular	global efficiency	awake time	9	0.43	0.045
cingulo opercular	global efficiency	max prv rmssd ms	5	0.52	0.008
cingulo opercular	global efficiency	mean prv rmssd ms	4	0.37	0.034
cingulo opercular	global efficiency	mean prv rmssd ms	5	0.29	0.034
cingulo opercular	global efficiency	min prv rmssd ms	15	0.45	0.028
cingulo opercular	global efficiency	pa std	5	-0.51	0.008
cingulo opercular	global efficiency	pa std	8	0.51	0.008
default mode	participation coefficient	awake time	15	-0.43	0.039
default mode	participation coefficient	mean respiratory rate brpm	8	0.43	0.028
default mode	participation coefficient	min respiratory rate brpm	7	0.47	0.026
default mode	participation coefficient	min respiratory rate brpm	13	0.58	0.003
default mode	participation coefficient	na mean	13	-0.43	0.026
default mode	participation coefficient	pa std	9	-0.34	0.042
default mode	participation coefficient	restless sleep	8	0.44	0.034
fronto parietal	participation coefficient	awake time	3	-0.43	0.035
fronto parietal	participation coefficient	max prv rmssd ms	10	0.49	0.008
fronto parietal	participation coefficient	min prv rmssd ms	1	0.41	0.032
fronto parietal	participation coefficient	min prv rmssd ms	15	-0.35	0.021
fronto parietal	participation coefficient	na mean	13	0.48	0.013
fronto parietal	participation coefficient	pa mean	2	0.45	0.019
fronto parietal	participation coefficient	pain mean	6	-0.49	0.018
fronto parietal	participation coefficient	restless sleep	9	0.44	0.048
fronto parietal	participation coefficient	restless sleep	13	0.5	0.02
fronto parietal	participation coefficient	total sleep duration	13	0.41	0.048
cingulo opercular	participation coefficient	max prv rmssd ms	13	-0.47	0.016
cingulo opercular	participation coefficient	na mean	8	0.41	0.04
cingulo opercular	participation coefficient	pa std	9	0.43	0.039
cingulo opercular	participation coefficient	stress mean	11	0.42	0.039
