# Supplementary material for: Longitudinal single-subject neuroimaging study reveals effects of daily environmental, physiological, and lifestyle factors on functional brain connectivity
Source: PLoS Biol. 2024 Oct 8;22(10):e3002797. doi: 10.1371/journal.pbio.3002797 (PMC11460715; doi:10.1371/journal.pbio.3002797)
Supplement: S29 Table — These results are derived by shifting the sliding window with 2TRs. We list the t-value and MNI coordinates of the lowest p-value. All clusters reported are p < 0.05 and have been corrected for multiple comparisons. Unprocessed study data can be found in the Zenodo data set release [175]. Processed results derived from the study data are accessible in the GIT repository [176], under the results folder. (XLSX) [file pbio.3002797.s072.xlsx]

## Sheet: S-29 Table
			MNI coordinates
variable	lag	t	x	y	z
standard deviation of the positive affect	2	5.03	66	-30	8
mean positive affect	4	5.36	24	-78	38
maximum respiratory rate	8	6.52	60	-14	40
maximum respiratory rate	11	5.37	-8	-74	50
maximum respiratory rate	12	6.69	-26	52	18
